# Supplementary material for: Nicotine alters cellular activity and mRNA expression of patterns of Astrocytes
Source: PLoS One. 2025 Jun 20;20(6):e0325529. doi: 10.1371/journal.pone.0325529 (PMC12180639; doi:10.1371/journal.pone.0325529)
Supplement: S1 File — (XLSX) [file pone.0325529.s002.xlsx]

## Sheet: Cell Density Studies Raw
24 Hour MTS
Cell Density	Replicate 1	Replicate 2	Replicate 3
1000	0.331	0.302	0.355
1500	0.339	0.373	0.459
2000	0.451	0.554	0.577
2500	0.417	0.61	0.745
3000	0.62	0.732	0.925
5000	0.693	0.888	1.108
7500	1.101	0.991	1.438
10000	1.077	0.875	1.019
24 MTS +Nicotine
Cell Density	Replicate 1	Replicate 2	Replicate 3
1000	0.328	0.313	0.368
1500	0.496	0.52	0.494
2000	0.779	0.583	0.681
2500	0.676	0.714	0.727
3000	0.963	0.771	0.675
5000	1.138	1.152	1.077
7500	1.514	1.413	1.285
10000	1.106	0.758	0.878
24 Hour Capse 3/7 Assay
Cell Density	Replicate 1	Replicate 2	Replicate 3
1000	16252	16230	15580
1500	17200	16641	16549
2000	17341	16293	16940
2500	17721	17548	16921
3000	17687	17612	17285
5000	19581	18248	18733
7500	25797	25163	26040
10000	22370	23301	45474
Reaction Medium Blanks	15538	15499	15659
24 Hour Capse 3/7 Assay+Nicotine
Cell Density	Replicate 1	Replicate 2	Replicate 3
1000	10236	12393	16984
1500	16162	16252	15690
2000	16689	16205	16018
2500	15890	15336	16499
3000	15968	16750	16188
5000	17802	17165	17238
7500	23844	22801	22548
10000	14056	24530	27433
Reaction Medium Blanks	15538	15499	15659

## Sheet: MTS Raw
12 Hour	Replicate 1	Replicate 2	Replicate 3	Replicate 4	Replicate 5	Replicate 6
0ng/ml	0.304	0.299	0.303	0.285	0.334	0.333
10ng/ml	0.266	0.297	0.3	0.321	0.288	0.262
25ng/ml	0.231	0.277	0.271	0.282	0.299	0.285
50ng/ml	0.248	0.267	0.276	0.283	0.285	0.283
100ng/ml	0.281	0.292	0.263	0.291	0.275	0.278
250ng/ml	0.259	0.288	0.264	0.273	0.273	0.285
500ng/ml	0.29	0.287	0.288	0.291	0.289	0.289
18 Hour	Replicate 1	Replicate 2	Replicate 3	Replicate 4	Replicate 5	Replicate 6
0ng/ml	0.273	0.301	0.343	0.34	0.32	0.383
10ng/ml	0.343	0.307	0.33	0.321	0.295	0.346
25ng/ml	0.3	0.314	0.347	0.316	0.281	0.305
50ng/ml	0.262	0.239	0.284	0.288	0.316	0.342
100ng/ml	0.271	0.308	0.266	0.324	0.317	0.316
250ng/ml	0.265	0.27	0.301	0.295	0.325	0.364
500ng/ml	0.26	0.302	0.338	0.332	0.292	0.325
24 Hour	Replicate 1	Replicate 2	Replicate 3	Replicate 4	Replicate 5	Replicate 6
0ng/ml	0.223	0.217	0.222	0.223	0.217	0.216
10ng/ml	0.267	0.281	0.301	0.302	0.298	0.26
25ng/ml	0.277	0.389	0.419	0.385	0.388	0.367
50ng/ml	0.284	0.398	0.369	0.377	0.41	0.359
100ng/ml	0.26	0.403	0.395	0.409	0.381	0.534
250ng/ml	0.27	0.372	0.35	0.409	0.489	0.379
500ng/ml	0.268	0.334	0.358	0.434	0.407	0.32
48 Hour	Replicate 1	Replicate 2	Replicate 3	Replicate 4	Replicate 5	Replicate 6
0ng/ml	0.239	0.231	0.256	0.233	0.222	0.236
10ng/ml	0.338	0.365	0.36	0.367	0.335	0.376
25ng/ml	0.386	0.387	0.409	0.431	0.42	0.414
50ng/ml	0.297	0.421	0.422	0.416	0.43	0.455
100ng/ml	0.338	0.456	0.435	0.489	0.415	0.369
250ng/ml	0.355	0.431	0.424	0.42	0.39	0.374
500ng/ml	0.329	0.414	0.429	0.487	0.368	0.444

## Sheet: Caspase Raw
12 Hour	Replicate 1	Replicate 2	Replicate 3	Replicate 4	Replicate 5	Replicate 6
0ng/ml	19181	18578	18330	16880	17744	18486
10ng/ml	22194	19990	21155	20868	20374	20966
25ng/ml	21158	19324	19609	19615	19430	19183
50ng/ml	20443	19219	20140	19487	18797	19114
100ng/ml	19386	19545	19985	19238	19630	19208
250ng/ml	19441	20509	19564	19733	19112	19003
500ng/ml	20516	19062	19193	18981	17174	17906
Reaction Medium Blanks	17483	17094	17698
18 Hour	Replicate 1	Replicate 2	Replicate 3	Replicate 4	Replicate 5	Replicate 6
0ng/ml	18824	18080	18372	18941	18322	18515
10ng/ml	18732	17464	18217	18081	17924	18874
25ng/ml	18967	16966	18562	18318	18453	18615
50ng/ml	18959	17920	18602	18311	18264	18918
100ng/ml	18101	17968	16822	17565	17976	19147
250ng/ml	18307	18411	17845	17859	17594	18531
500ng/ml	18623	18346	17865	17288	17936	18465
Reaction Medium Blanks	16785	16732	17062
24 Hour	Replicate 1	Replicate 2	Replicate 3	Replicate 4	Replicate 5	Replicate 6
0ng/ml	14368	14725	14752	14797	14793	14737
10ng/ml	16094	16091	15443	15408	16254	15434
25ng/ml	16294	16251	15762	16952	16014	15844
50ng/ml	16454	16993	16208	16121	16311	16497
100ng/ml	15849	15654	15541	15185	15315	15373
250ng/ml	15683	15613	14951	15301	15857	15977
500ng/ml	15301	11188	15019	13924	14937	15433
Reaction Medium Blanks	15403	15211	15821
48 Hour	Replicate 1	Replicate 2	Replicate 3	Replicate 4	Replicate 5	Replicate 6
0ng/ml	16193	16921	16281	16144	16643
10ng/ml	17702	17110	16975	17341	16463	16538
25ng/ml	18715	18776	17162	18352	16729	16956
50ng/ml	16815	16658	16427	16124	16632	16352
100ng/ml	16611	16563	16474	16310	16392	16504
250ng/ml	16573	16411	16428	16179	16382	16495
500ng/ml	16505	16464	16672	16143	16309	16667
Reaction Medium Blanks	16576	16124	16392

## Sheet: A1A2 mRNA Aggregated Means
IFNγ	25ng/ml	50ng/ml	100ng/ml		SEM
24 Hours	0.5039	0.7522	1.095		0.2028	0.2592	0.04645
48 Hours	0.904	1.426	2.137		0.2538	0.04383	0.3409
72 Hours	1.092	1.085	1.422		0.1146	0.0729	0.1026
IL-6	25ng/ml	50ng/ml	100ng/ml		SEM
24 Hours	0.215	0.2644	0.3272		0.14	0.1789	0.01721
48 Hours	0.793	1.557	2.27		0.1081	0.06529	0.09209
72 Hours	0.8146	0.6755	0.822		0.1932	0.0802	0.0307
NOS2	25ng/ml	50ng/ml	100ng/ml		SEM
24 Hours	0.559	0.7212	0.8218		0.402	0.3054	0.3627
48 Hours	3.883	2.355	2.57		0.8436	0.09775	0.2976
72 Hours	1.574	1.659	1.477		0.09265	0.1522	0.07536
TNFα	25ng/ml	50ng/ml	100ng/ml		SEM
24 Hours	1.428	1.361	1.657		0.046	0.1115	0.1018
48 Hours	2.527	5.89	8.537		0.3513	0.05082	0.1481
72 Hours	1.864	1.336	1.774		0.123	0.07021	0.09871
ARG	25ng/ml	50ng/ml	100ng/ml		SEM
24 Hours	0.7734	0.8879	0.5758		0.129	0.0409	0.1713
48 Hours	1.338	1.85	2.025		0.1362	0.2226	0.08499
72 Hours	0.8968	1.064	1.082		0.1208	0.323	0.081
IL-10	25ng/ml	50ng/ml	100ng/ml		SEM
24 Hours	0.828	0.9044	1.454		0.416	0.1381	0.1409
48 Hours	4.138	4.483	6.978		0.173	0.3221	0.2095
72 Hours	2.383	2.595	2.223		0.3786	0.2697	0.2309
TGFβ	25ng/ml	50ng/ml	100ng/ml		SEM
24 Hours	0.804	1.04	1.185		0.102	0.09824	0.1398
48 Hours	1.399	0.864	1.121		0.2705	0.1983	0.2185
72 Hours	1.197	1.191	1.072		0.1378	0.3204	0.0852
VEGF	25ng/ml	50ng/ml	100ng/ml		SEM
24 Hours	0.379	0.4556	0.5037		0.12	0.1262	0.1835
48 Hours	0.571	0.322	0.505		0.8615	0.06214	0.224
72 Hours	0.8289	0.9592	0.9971		0.3303	0.1027	0.061
